# Supplementary material for: Characterization of the Effects of a Novel Probiotic on Salmonella Colonization of a Piglet-Derived Intestinal Microbiota Using Improved Bioreactor
Source: Animals (Basel). 2024 Mar 2;14(5):787. doi: 10.3390/ani14050787 (PMC10930937; doi:10.3390/ani14050787)
Supplement: Supplementary file 1 [file animals-14-00787-s001.zip]

Archive with 1 entries (1 files):
- animals-2855905-supplementary.pdf
